# Supplementary material for: The Surface Charge of Polymer-Coated Upconversion Nanoparticles Determines Protein Corona Properties and Cell Recognition in Serum Solutions
Source: Cells. 2022 Nov 17;11(22):3644. doi: 10.3390/cells11223644 (PMC9688575; doi:10.3390/cells11223644)
Supplement: Supplementary file 1 [file cells-11-03644-s001.zip]

Archive with 1 entries (1 files):
- cells-1957373-supplementary.pdf
